# Supplementary material for: Renal Cell Carcinoma of Native Kidneys in Kidney Allograft Recipients: Are There Any Guidelines for Management?
Source: J Clin Med. 2026 Jun 10;15(12):4478. doi: 10.3390/jcm15124478 (PMC13302036; doi:10.3390/jcm15124478)
Supplement: Supplementary file 1 [file jcm-15-04478-s001.zip]

Archive with 1 entries (1 files):
- jcm-4326851-supplementary.pdf
